# Supplementary material for: Time to recovery from necrotizing enterocolitis and its predictors among neonates admitted to Neonatal Intensive Care Unit in Bahir Dar, Ethiopia: A retrospective follow up study, 2022
Source: PLoS One. 2024 Oct 22;19(10):e0311890. doi: 10.1371/journal.pone.0311890 (PMC11495620; doi:10.1371/journal.pone.0311890)
Supplement: S1 Data — (XLSX) [file pone.0311890.s001.xlsx]

## Sheet: Rawdata
Variable	code	agemom	modeofdelivery	sex	birthtype	feedingtype	MAS	Jaundice	agecat	age	HMD	PNA	anomaly	other	resustated	reintiation	hgb	mgt	filudbefornec	medication	fadvancement	survivalstatus	fadvancementcat_n	gimonitoring	startingvolumeoffeedingcat_n	startingvolumeoffeeding	takeblood	placeofbirth	typeofrispiratorysupportcat_n	agemomcat	APGARcat	Apgar1st5min	reintiationcat	plt	TimetoRFF	pltcat_n	wtcat	wt	stagecat_n	stage	GAcat	ga	survivaloutcomecat_n	RDS	name	@_st	@_d	@_t	@_t0
Label	code of participants	Age of the mother	mode of delivery	sex	birthtype	feeding type after 2nd intation	MAS	Jaundice	agecat	Age of participants	HMD	PNA	anomaly	other	Resustated	reintiation	hgb	mgt	filudbeforNEC	medication	F advancement	survival status of the neonate	fadvancementcat	GI monitoring	startingvolumeoffeedingcat	starting volume of 2nd feeding	take blood	place of delivery	typeofrespiratorysupport	agemomcat	APGARcat	APGAR at 5th min	reintiationcat	plt	reachFF	pltcat	wtcat	wt	stagecat	stage	GAcat	GA	survivaloutcomecat	RDS	Name	1 if record is to be used; 0 otherwise	1 if failure; 0 if censored	analysis time when record ends	analysis time when record begins
	1	30	1	2	1	1	0	1	2	8	1	0	0	0	2	3	15	1	1	1	20	1	1	2	1	10	1	1	2	1	2	7	1	169	9	2	1	1200	2	2	1	30	1	1	2	1	1	9	0
	2	30	1	1	1	1	0	0	2	7	1	0	0	0	2	6	13	1	1	1	30	1	2	1	1	20	1	1	1	1	2	7	2	158	11	2	2	1500	1	1	2	32	1	0	2	1	1	11	0
	3	34	1	2	2	1	0	0	1	5	0	1	0	0	2	6	17	1	1	1	15	0	1	2	2	25	2	1	1	1	2	8	2	14	7	1	1	1400	3	3	1	31	2	1	2	1	0	7	0
	4	25	2	1	1	1	1	0	1	4	1	1	0	0	1	5	14	1	1	1	30	1	2	2	2	30	2	1	2	1	1	5	1	158	8	2	4	3200	2	2	3	38	1	0	2	1	1	8	0
	5	30	1	1	2	1	0	1	1	5	1	0	0	0	2	5	12	1	1	1	15	0	1	1	1	10	1	1	1	1	2	7	1	8	10	1	1	1450	3	3	1	31	2	1	2	1	0	10	0
	6	28	1	2	2	1	0	1	1	6	1	0	0	0	2	5	12	1	1	1	15	0	2	1	2	25	1	1	1	1	2	8	1	5	6	1	1	1300	3	3	2	32	2	1	2	1	0	6	0
	7	34	1	2	1	3	0	0	1	4	0	1	0	0	1	3	17	1	1	1	15	0	1	2	1	20	2	1	1	1	1	5	1	90	5	1	1	1100	2	2	3	31	3	1	2	1	0	5	0
	8	30	1	1	1	1	0	1	1	4	1	0	0	0	2	2	13	1	1	1	20	1	1	1	2	30	1	1	1	1	2	7	1	166	5	2	2	1580	1	1	1	31	1	0	2	1	1	5	0
	9	35	1	2	1	1	0	0	1	3	0	0	0	1	2	4	21	1	1	1	20	1	1	2	2	25	2	1	3	2	2	8	1	160	10	2	1	1480	2	2	2	33	1	0	2	1	1	10	0
	10	30	1	1	2	1	0	0	1	3	1	0	0	0	2	5	13	1	1	2	20	0	1	2	1	10	2	1	1	1	2	8	1	19	6	1	1	1225	3	3	1	30	2	1	2	1	0	6	0
	11	23	2	1	1	3	1	0	1	2	0	1	0	0	1	3	18	1	1	2	20	0	1	1	1	10	2	1	1	1	2	7	1	128	5	1	2	2400	3	3	3	41	2	1	2	1	0	5	0
	12	32	1	2	1	1	0	0	1	6	1	0	0	1	2	7	19	1	1	3	30	0	2	2	1	10	1	1	2	1	2	8	2	7	10	1	1	1400	2	2	1	30	2	1	2	1	0	10	0
	13	34	1	2	1	1	0	1	2	9	0	0	0	0	2	5	14	1	0	1	30	1	2	1	2	25	2	1	2	1	2	9	1	210	6	2	2	2000	2	2	2	33	1	0	2	1	1	6	0
	14	28	2	1	1	2	0	0	1	5	0	0	0	0	2	4	18	1	0	1	15	1	1	2	2	25	2	1	3	1	2	8	1	156	8	2	4	2500	1	1	3	37	1	0	2	1	1	8	0
	15	35	1	1	1	1	0	0	1	4	1	0	0	1	2	5	16	1	1	1	20	0	1	1	1	10	2	1	2	2	2	7	1	219	8	2	1	1430	3	2	2	34	2	1	2	1	0	8	0
	16	25	1	1	1	1	0	0	1	5	0	0	0	0	1	6	18	1	1	1	20	1	1	2	1	20	2	1	2	1	2	6	2	261	11	2	4	3200	2	2	3	38	1	0	2	1	1	11	0
	17	28	1	2	1	1	0	0	1	5	1	0	0	0	2	8	18	1	1	1	30	1	2	1	2	25	2	1	1	1	2	7	2	160	14	2	2	2000	2	2	2	35	1	0	2	1	1	14	0
	18	24	1	2	1	1	0	0	1	6	0	0	0	1	2	3	16	1	0	1	20	1	1	1	1	15	2	1	3	1	2	8	1	153	7	2	2	1920	1	1	2	34	1	0	2	1	1	7	0
	19	28	1	2	2	1	0	0	2	9	1	0	0	0	2	2	20	1	1	1	20	1	1	2	2	30	2	1	2	1	2	7	1	207	11	2	2	1420	2	1	1	31	1	1	2	1	1	11	0
	20	29	1	2	1	3	1	0	1	4	0	1	0	0	2	4	22	1	1	1	30	0	2	2	1	20	1	1	1	1	2	8	1	55	10	1	1	1360	3	3	2	35	4	1	2	1	0	10	0
	21	30	2	2	2	1	0	0	1	5	1	0	0	0	2	4	25	1	1	1	15	0	1	1	1	10	1	1	1	1	2	8	1	8	12	1	1	1000	2	2	1	29	2	1	2	1	0	12	0
	22	30	1	1	2	1	0	0	2	9	1	0	0	0	2	6	13	1	1	3	30	0	2	2	2	30	2	1	1	1	2	7	2	145	13	1	1	1100	3	3	1	29	2	1	2	1	0	13	0
	23	27	2	1	1	1	0	0	1	5	0	1	0	0	2	5	12	1	0	1	20	0	1	1	1	15	2	1	3	1	2	8	1	94	11	1	2	2400	2	2	3	38	2	1	2	1	0	11	0
	24	36	1	2	1	1	0	1	1	5	0	1	0	0	1	4	7	1	1	1	20	0	1	2	2	30	1	2	1	2	2	8	1	15	6	1	2	2390	3	3	3	39	2	1	2	1	0	6	0
	25	28	2	2	1	2	0	0	1	3	1	0	0	0	2	3	10	1	1	1	15	1	1	1	1	15	1	1	3	1	2	8	1	152	7	2	2	2100	1	1	2	36	1	0	2	1	1	7	0
	26	25	1	2	2	1	0	1	2	8	0	1	0	0	2	2	19	1	1	1	30	0	2	1	2	25	2	1	1	1	2	8	1	130	8	1	1	1200	2	2	2	32	2	1	2	1	0	8	0
	27	22	1	2	1	1	0	0	1	3	1	1	0	0	2	4	17	2	1	1	15	0	1	2	1	15	2	1	2	1	1	5	1	97	7	1	2	2410	2	2	3	39	2	1	2	1	0	7	0
	28	26	1	2	1	1	0	0	1	6	1	0	0	0	2	5	18	1	1	1	30	0	2	2	2	30	1	1	1	1	2	7	1	54	8	1	1	1145	3	3	1	31	2	1	2	1	0	8	0
	29	3	1	1	2	3	0	0	2	7	1	0	0	0	2	3	7	1	1	1	15	0	1	1	1	10	1	1	1	2	1	5	1	97	8	1	1	1175	2	2	1	30	2	1	2	1	0	8	0
	30	25	1	1	1	1	0	0	1	5	0	0	0	1	2	4	12	1	0	1	20	1	1	2	2	25	1	1	3	1	2	8	1	160	10	2	4	2830	2	2	3	39	1	0	2	1	1	10	0
	31	27	2	2	2	1	0	0	1	5	0	0	0	0	2	6	15	1	1	3	15	1	1	1	1	20	1	1	3	1	2	8	2	185	10	2	1	1500	2	2	2	33	1	0	2	1	1	10	0
	32	31	1	2	1	1	0	1	2	8	1	0	0	0	2	4	12	1	1	3	20	0	1	2	1	10	1	1	2	1	2	8	2	78	6	1	1	1345	3	3	2	32	2	1	2	1	0	6	0
	33	30	1	1	1	2	1	1	1	5	0	1	0	0	2	3	11	1	1	1	30	0	2	1	1	10	1	1	1	1	1	5	1	120	9	1	1	1000	2	2	1	29	2	1	2	1	0	9	0
	34	38	1	1	1	1	0	0	1	4	0	0	0	0	2	2	10	1	0	1	30	1	2	2	1	20	2	1	3	2	2	8	1	140	5	1	4	3100	2	2	3	38	1	0	2	1	1	5	0
	35	32	2	2	1	1	1	0	1	6	1	1	0	0	1	2	9	1	0	1	20	0	1	1	2	25	2	1	2	1	2	6	1	233	11	2	4	3200	3	3	3	39	3	1	2	1	0	11	0
	36	34	1	2	1	1	0	0	2	11	0	1	0	0	1	3	13	1	1	3	15	1	1	2	1	20	2	1	2	1	1	4	1	157	10	2	4	2600	2	2	2	33	1	0	2	1	1	10	0
	37	26	1	1	1	1	0	0	1	6	0	0	0	0	2	2	13	1	0	1	35	1	2	2	2	40	2	1	3	1	2	7	1	159	10	2	4	3425	2	2	3	39	1	0	2	1	1	10	0
	38	31	1	2	1	1	0	0	2	12	0	1	0	0	2	3	20	1	0	1	30	0	2	1	1	15	2	1	2	1	2	7	1	33	10	1	2	1800	2	2	2	34	2	1	2	1	0	10	0
	39	32	1	2	2	1	0	0	1	5	1	1	0	0	2	4	12	1	1	3	35	0	2	2	1	10	2	1	1	1	2	8	1	126	3	1	1	1120	3	3	1	31	2	1	2	1	0	3	0
	40	33	2	1	1	1	0	0	2	12	0	0	0	0	2	3	12	1	1	1	20	1	1	1	1	15	2	1	1	1	1	5	1	87	10	1	2	1545	2	2	1	31	1	0	2	1	1	10	0
	41	34	1	1	1	1	0	0	1	3	1	1	0	0	2	4	13	1	1	1	15	0	1	2	1	20	2	1	2	1	2	7	1	123	3	1	1	1420	3	3	2	32	2	0	2	1	0	3	0
	42	35	2	2	1	1	0	0	1	4	0	0	0	0	2	2	16	1	0	1	20	0	1	1	2	30	2	1	3	2	2	8	2	107	14	1	2	1700	2	2	2	33	2	0	2	1	0	14	0
	43	32	1	1	1	1	1	0	1	5	0	0	0	0	2	3	18	1	1	1	20	1	1	2	1	20	2	1	2	1	2	7	1	261	7	2	4	2650	2	2	3	37	1	0	2	1	1	7	0
	44	25	1	2	1	1	0	0	2	7	0	0	1	0	2	2	11	1	1	1	15	1	1	1	2	25	1	2	2	1	2	8	1	206	10	2	4	2400	1	1	3	38	1	0	2	1	1	10	0
	45	28	1	1	1	1	1	0	1	6	1	1	0	1	2	3	16	1	1	1	20	0	1	1	2	25	1	1	1	1	2	7	1	86	2	1	1	1200	3	3	1	31	2	1	2	1	0	2	0
	46	36	1	1	1	1	0	0	1	4	0	0	0	0	2	5	17	1	0	3	20	1	1	2	1	20	1	1	3	2	2	8	1	178	12	2	2	1500	3	3	2	34	1	0	2	1	1	12	0
	47	35	2	2	1	2	0	0	1	6	1	0	0	0	2	3	20	1	1	1	20	1	1	1	2	25	2	1	1	2	2	7	1	156	7	2	2	1680	2	2	2	35	1	1	2	1	1	7	0
	48	29	1	2	2	1	0	1	2	8	1	0	0	0	2	4	12	1	1	1	10	0	1	2	1	10	2	1	1	1	2	7	1	113	14	1	1	1420	3	3	1	31	2	1	2	1	0	14	0
	49	30	1	2	2	1	0	0	1	6	0	0	0	0	2	2	22	1	0	3	15	1	1	2	2	25	2	1	3	1	2	9	1	179	5	2	2	1620	2	2	2	33	1	0	2	1	1	5	0
	50	37	1	1	1	3	0	0	1	4	1	0	0	0	1	3	13	1	1	3	15	1	1	1	2	30	2	1	2	2	2	6	1	268	9	2	2	1570	1	1	1	30	1	1	1	1	1	9	0
	51	28	1	2	1	1	0	0	2	8	0	0	0	0	2	2	14	1	1	3	15	1	1	2	2	25	2	1	2	1	2	7	1	243	7	2	4	2975	2	2	3	40	1	0	1	1	1	7	0
	52	28	1	1	1	1	0	0	1	4	0	0	0	0	1	3	14	1	1	3	10	1	2	1	1	20	2	1	2	1	1	5	1	183	14	2	4	3400	1	1	3	40	1	0	1	1	1	14	0
	53	30	1	2	1	2	1	1	1	2	1	0	0	0	2	4	12	1	1	3	20	1	1	2	1	20	2	1	3	1	2	9	1	152	13	2	1	1100	3	3	1	31	1	0	1	1	1	13	0
	54	28	1	2	1	1	0	0	1	5	0	0	0	0	1	3	13	1	1	3	20	0	1	1	1	20	2	1	2	1	1	5	1	160	10	2	4	3400	2	2	3	38	4	0	1	1	0	10	0
	55	32	1	2	1	1	0	0	2	8	0	1	0	1	2	4	10	1	1	3	35	0	2	2	2	25	1	1	1	1	2	8	1	43	3	1	1	1200	3	3	2	32	2	1	1	1	0	3	0
	56	30	1	1	1	2	1	0	1	4	1	1	0	0	1	4	16	1	1	3	25	0	1	2	2	25	1	1	1	1	2	7	1	120	10	1	4	2800	2	2	3	38	2	1	1	1	0	10	0
	57	28	1	2	1	1	0	0	1	3	0	0	1	0	2	2	13	1	1	1	20	1	1	2	2	25	2	1	3	1	2	8	1	184	12	2	2	1600	2	2	2	34	1	0	1	1	1	12	0
	58	33	2	2	1	1	0	0	1	4	1	0	0	0	1	4	13	1	1	2	25	1	1	1	1	20	2	1	2	1	2	6	1	114	13	1	4	2920	1	1	3	40	1	0	1	1	1	13	0
	59	30	1	1	2	1	0	1	1	7	0	0	0	0	2	5	14	1	1	1	25	1	1	2	1	20	1	1	1	1	2	8	1	210	13	2	1	1200	2	2	1	30	1	1	1	1	1	13	0
	60	22	2	1	1	1	0	0	1	5	1	0	0	0	2	6	4	1	1	1	20	1	1	1	1	20	1	1	1	1	2	8	2	209	13	2	2	1800	2	2	2	34	1	0	1	1	1	13	0
	61	26	2	1	2	1	0	0	1	4	0	1	0	0	2	7	16	2	1	1	20	0	1	1	2	25	1	1	2	1	2	9	1	72	9	1	1	1480	3	3	2	33	2	1	1	1	0	9	0
	62	25	1	2	1	2	0	1	1	3	0	0	1	0	2	6	13	1	0	3	20	1	1	2	2	30	2	1	3	1	2	8	2	123	13	1	2	2100	2	2	2	36	1	0	1	1	1	13	0
	63	23	2	1	2	1	0	0	1	4	1	1	0	0	2	3	12	1	1	2	30	0	2	1	1	10	2	1	1	1	2	8	1	34	5	1	1	1300	3	3	2	32	2	1	1	1	0	5	0
	64	27	2	1	1	1	0	1	1	5	0	0	0	0	2	7	12	1	1	3	30	1	2	2	2	25	2	1	2	1	2	8	2	170	10	2	1	1400	2	2	2	33	1	0	1	1	1	10	0
	65	32	1	1	2	1	1	1	2	7	0	0	0	0	2	3	20	1	1	1	15	1	1	2	2	30	2	1	1	1	2	7	1	154	7	2	4	2550	1	1	2	35	1	0	1	1	1	7	0
	66	34	1	2	2	1	0	0	1	5	1	0	0	0	2	4	10	1	1	3	30	1	2	1	1	20	1	1	1	1	2	8	1	245	8	2	2	1600	2	2	2	32	1	0	1	1	1	8	0
	67	30	2	1	1	1	0	0	1	6	1	0	0	0	2	7	11	1	1	1	30	1	2	2	2	25	2	1	1	1	2	7	2	160	14	2	1	1400	2	2	1	30	1	1	1	1	1	14	0
	68	27	2	2	1	2	0	0	2	9	0	0	0	0	2	5	13	1	0	1	20	0	1	1	2	30	2	1	3	1	2	9	1	154	10	2	1	1490	3	3	1	30	2	1	1	1	0	10	0
	69	35	1	1	1	1	0	0	1	3	1	0	0	1	2	6	23	1	1	1	15	1	1	1	1	20	2	1	3	2	2	7	2	176	9	2	1	1300	2	2	2	34	1	0	1	1	1	9	0
	70	32	2	1	1	1	0	0	1	5	0	0	0	0	2	8	14	1	1	3	35	1	2	1	2	25	2	1	3	1	2	8	2	159	12	2	4	2840	3	3	3	38	1	0	1	1	1	12	0
	71	24	1	1	1	1	0	0	2	8	1	0	0	0	2	3	21	1	1	3	40	1	2	2	2	30	2	1	3	1	2	7	1	167	8	2	2	2200	2	2	2	36	1	0	1	1	1	8	0
	72	35	1	2	1	1	0	0	2	11	0	1	0	0	1	6	14	1	1	3	20	1	1	2	1	15	2	1	2	2	2	6	2	173	12	2	4	3750	1	1	3	41	1	0	1	1	1	12	0
	73	29	1	1	1	1	0	0	1	3	1	0	0	0	2	4	10	1	0	2	20	1	1	1	1	15	2	1	3	1	2	8	1	160	10	2	2	1600	2	2	1	31	1	0	1	1	1	10	0
	74	30	1	1	1	2	0	0	1	3	0	1	0	1	2	5	15	1	0	4	20	0	1	2	2	30	1	1	2	1	2	8	1	57	2	1	1	1000	2	2	2	30	2	1	1	1	0	2	0
	75	33	1	2	1	1	0	0	1	6	0	0	0	0	2	3	13	1	0	3	15	1	1	2	1	20	2	1	2	1	2	7	1	260	11	2	2	1800	1	1	2	34	1	0	1	1	1	11	0
	76	25	1	2	1	1	0	0	1	4	1	0	0	0	2	3	17	1	0	3	30	1	2	1	2	30	2	1	3	1	2	8	1	160	8	2	4	3620	1	1	3	41	1	0	1	1	1	8	0
	77	28	1	1	1	1	0	0	2	8	0	1	0	1	2	3	12	1	1	3	40	1	2	2	1	20	2	1	2	1	2	8	1	178	7	2	4	3800	2	2	3	41	1	0	1	1	1	7	0
	78	34	1	1	1	1	0	1	1	7	0	0	0	0	2	5	17	1	0	2	15	1	1	1	2	30	1	1	2	1	2	7	1	43	11	1	2	1940	1	1	2	36	1	0	1	1	1	11	0
	79	30	1	1	1	1	0	0	1	2	1	1	0	0	2	5	20	1	1	2	15	0	1	1	1	10	2	1	1	1	2	7	1	102	4	1	1	1310	3	3	2	32	2	1	1	1	0	4	0
	80	35	2	1	1	1	0	0	1	4	1	0	0	9	2	3	13	1	1	1	30	0	2	2	1	15	2	1	3	2	2	8	1	152	10	2	2	1700	1	1	2	35	2	1	1	1	0	10	0
	81	34	1	1	1	1	0	0	2	12	0	1	0	1	2	5	13	1	0	1	20	1	1	1	1	20	2	1	3	1	2	7	1	167	9	2	4	2780	1	1	3	37	1	0	1	1	1	9	0
	82	29	2	2	1	2	0	0	1	4	1	0	0	0	2	8	12	1	1	2	15	1	1	2	1	20	2	1	1	1	2	8	2	153	14	2	1	1100	2	2	1	29	1	1	1	1	1	14	0
	83	30	2	1	2	1	0	0	1	4	1	1	0	0	2	5	20	1	1	2	20	1	1	1	2	25	2	1	2	1	2	7	1	158	9	2	2	1580	2	2	2	34	1	0	1	1	1	9	0
	84	34	1	1	1	1	0	0	1	6	0	0	0	0	2	5	18	1	0	2	15	1	1	2	2	25	2	1	2	1	2	8	1	158	12	2	2	1860	2	2	2	36	1	0	1	1	1	12	0
	85	24	1	1	1	1	0	0	1	2	0	0	0	0	1	5	14	1	1	2	15	1	1	1	2	25	2	1	1	1	2	6	1	170	11	2	4	3200	2	2	3	40	1	0	1	1	1	11	0
	86	25	1	2	1	1	0	0	1	3	1	0	0	0	2	5	12	1	1	4	15	0	1	2	1	10	2	1	1	1	2	8	1	172	14	2	2	1580	3	3	2	32	2	1	1	1	0	14	0
	87	31	1	2	1	1	0	0	1	6	0	1	0	0	2	4	13	1	1	3	20	0	1	2	1	10	2	1	1	1	2	7	1	153	14	2	4	2960	3	3	3	39	2	1	1	1	0	14	0
	88	32	1	1	2	1	0	1	2	8	1	0	0	0	2	3	10	1	1	4	30	1	2	1	2	25	2	1	2	1	2	9	1	89	8	1	1	1320	2	2	2	33	1	1	1	1	1	8	0
	89	25	2	1	1	2	1	0	1	2	0	0	0	0	1	3	13	1	1	4	15	1	1	2	2	25	2	1	2	1	1	5	1	234	12	2	4	3500	2	2	3	39	1	0	1	1	1	12	0
	90	21	2	2	3	1	0	1	2	13	1	0	0	0	2	5	10	1	1	4	15	0	1	1	1	15	1	1	2	1	2	8	1	240	11	2	1	1090	3	3	1	30	2	1	1	1	0	11	0
	91	22	1	1	1	1	0	0	1	2	0	1	0	0	1	5	17	1	1	1	40	0	2	2	1	20	1	1	1	1	2	8	2	7	3	1	2	2280	2	2	3	40	2	1	1	1	0	3	0
	92	23	1	1	1	1	0	0	2	8	1	1	0	0	2	4	8	1	1	1	20	0	1	1	2	25	2	1	1	1	2	7	1	18	6	1	1	1338	2	2	2	32	2	1	1	1	0	6	0
	93	35	1	2	1	1	0	0	2	10	1	0	0	0	2	3	13	1	1	1	15	1	2	2	2	30	2	2	2	2	2	8	1	267	10	2	1	1219	2	2	2	35	1	0	1	1	1	10	0
	94	26	1	2	1	1	1	0	1	5	0	1	0	0	1	2	10	1	1	1	20	0	1	2	2	25	1	1	2	1	2	6	1	120	10	1	4	3300	2	2	3	38	2	1	1	1	0	10	0
	95	31	1	2	1	1	0	0	1	6	0	0	0	0	2	5	9	1	1	1	15	1	1	2	1	15	2	1	2	1	2	9	1	178	13	2	2	1800	1	1	2	34	1	0	1	1	1	13	0
	96	32	1	1	1	1	0	0	1	6	0	0	0	0	2	4	11	1	1	1	15	1	1	1	1	10	2	1	3	1	2	8	1	168	12	2	2	1700	2	2	2	31	1	0	1	1	1	12	0
	97	26	1	1	2	2	0	0	1	6	1	0	0	0	2	4	16	1	1	1	20	1	1	2	1	15	2	1	1	1	2	9	1	256	11	2	2	1560	1	1	1	30	1	0	1	1	1	11	0
	98	32	2	2	1	1	0	0	2	11	1	0	0	0	2	4	8	1	1	1	30	1	2	2	2	25	1	1	1	1	2	8	1	233	9	2	1	1300	1	1	1	30	1	0	1	1	1	9	0
	99	25	2	1	2	1	0	0	2	10	1	0	0	0	2	4	12	1	1	1	40	0	2	2	2	30	2	1	2	1	2	8	1	6	7	1	1	1300	1	1	1	31	2	1	1	1	0	7	0
	100	36	1	1	1	2	0	0	1	5	0	0	0	0	2	4	17	1	0	1	30	1	2	2	2	30	2	1	3	2	2	8	1	231	10	2	4	2970	2	2	3	38	1	0	1	1	1	10	0
	101	25	1	2	1	1	1	0	1	4	0	1	0	0	1	3	13	1	1	1	20	1	1	2	2	25	2	1	1	1	2	7	1	176	10	2	4	3200	2	2	3	41	1	0	1	1	1	10	0
	102	32	1	1	2	1	0	0	1	16	0	1	0	0	2	4	12	2	1	1	15	0	1	1	1	20	1	1	1	1	2	8	1	182	5	2	1	1300	3	3	2	32	2	1	1	1	0	5	0
	103	28	1	1	1	1	0	0	2	8	1	0	0	0	2	2	20	1	0	4	20	1	2	2	1	20	2	1	3	1	2	8	1	135	11	1	2	2460	2	2	3	39	1	0	1	1	1	11	0
	104	25	1	1	1	1	0	0	2	8	0	0	0	0	2	3	20	1	0	4	30	1	2	1	2	25	2	1	3	1	2	7	1	123	14	1	4	2700	2	2	3	38	1	0	1	1	1	14	0
	105	32	2	2	1	2	0	0	1	6	0	0	0	0	2	4	13	1	1	3	20	0	1	2	1	10	2	1	1	1	2	8	1	145	13	1	1	1470	3	3	2	33	3	1	1	1	0	13	0
	106	28	1	1	1	2	0	0	2	13	1	0	0	0	2	3	12	1	1	3	20	1	1	1	2	25	2	1	2	1	2	8	1	152	14	2	1	1230	2	2	1	30	1	1	1	1	1	14	0
	107	34	2	1	1	3	0	0	1	3	0	0	0	1	2	5	13	1	0	3	40	1	2	2	1	10	2	1	1	1	2	7	1	168	12	2	4	3800	1	1	3	41	1	0	1	1	1	12	0
	108	28	2	1	1	1	0	1	2	9	1	0	0	0	2	5	11	1	1	4	15	1	1	1	1	10	2	1	1	1	2	6	1	180	10	2	1	1120	3	3	1	30	1	1	1	1	1	10	0
	109	36	1	2	1	1	0	0	2	11	1	0	1	0	2	4	13	1	1	4	15	1	1	2	1	20	2	1	2	2	2	8	1	234	9	2	1	1238	3	3	2	32	1	1	1	1	1	9	0
	110	21	1	1	1	1	0	0	1	4	1	1	0	0	1	5	11	1	1	4	20	1	1	1	1	15	2	1	2	1	2	6	1	150	13	1	3	4110	2	2	3	39	1	0	1	1	1	13	0
	111	25	2	1	2	1	0	0	2	10	0	0	0	0	2	4	13	1	1	3	15	1	1	2	1	15	2	1	1	1	2	7	1	243	14	2	1	1250	2	2	2	33	1	1	1	1	1	14	0
	112	40	1	1	2	1	0	0	2	8	1	1	0	0	2	4	10	1	1	4	20	0	1	2	1	20	1	1	1	2	2	8	1	46	13	1	1	1420	2	2	1	30	2	1	1	1	0	13	0
	113	40	1	2	2	1	0	0	1	7	1	0	0	0	2	3	13	1	1	3	20	1	1	1	1	20	2	1	1	2	2	8	1	78	11	1	2	1500	2	3	1	30	1	1	1	1	1	11	0
	114	38	2	1	1	1	0	1	2	9	1	0	0	0	2	3	22	1	1	1	15	0	1	2	2	25	1	2	1	2	2	8	1	126	8	1	1	1100	3	3	1	30	2	1	1	1	0	8	0
	115	36	1	2	1	1	0	0	1	5	0	0	0	0	2	3	12	1	1	1	30	1	2	1	2	30	2	1	2	2	2	7	1	95	14	1	2	1500	3	3	2	32	1	0	1	1	1	14	0
	116	35	1	2	1	1	0	0	1	7	1	0	0	0	2	4	13	1	1	1	20	0	1	2	1	20	2	1	1	2	2	8	1	126	14	1	1	1470	2	2	2	33	3	0	1	1	0	14	0
	117	28	2	2	1	2	0	0	1	3	0	1	0	0	2	4	15	1	1	1	20	0	1	1	1	15	2	1	1	1	2	8	1	178	8	2	1	1485	2	2	2	34	2	0	1	1	0	8	0
	118	29	1	1	1	1	0	0	1	5	1	1	0	0	1	4	14	1	1	1	20	1	1	1	1	20	2	1	2	1	2	8	1	145	10	1	4	2600	1	1	3	38	1	0	1	1	1	10	0
	119	36	1	2	1	1	0	0	2	8	0	0	0	0	2	3	15	1	0	1	15	1	1	1	1	15	2	1	3	2	2	8	1	126	14	1	2	2000	1	1	2	35	1	0	1	1	1	14	0
	120	41	1	1	1	1	0	0	2	9	1	1	0	0	2	2	10	1	0	3	15	0	2	2	1	20	2	1	1	2	2	7	1	87	5	1	1	1470	2	2	2	34	2	1	1	1	0	5	0
	121	40	2	1	1	1	0	0	2	10	1	1	0	0	2	4	13	1	0	3	15	0	1	1	1	15	2	1	3	2	2	7	1	152	6	2	1	1300	3	3	2	36	2	1	1	1	0	6	0
	122	36	1	2	1	1	1	0	2	11	0	1	0	0	1	3	13	1	1	1	20	1	1	1	1	20	2	1	2	2	2	7	1	160	10	2	4	3100	1	1	3	38	1	0	1	1	1	10	0
	123	36	1	2	1	1	0	0	1	5	0	0	0	1	2	6	14	1	0	1	40	1	2	2	1	15	1	1	3	2	2	8	2	17	8	1	2	2100	2	2	2	36	1	0	1	1	1	8	0
	124	36	1	2	1	1	0	1	2	8	1	1	0	0	2	6	14	1	0	4	20	0	1	1	1	20	1	1	2	2	2	7	2	123	14	1	1	1400	3	3	2	36	2	1	1	1	0	14	0
	125	41	2	1	1	1	0	0	1	3	0	1	0	0	1	4	13	1	1	4	15	0	1	2	2	25	2	1	1	2	1	5	1	143	4	1	1	1490	3	3	1	31	2	1	1	1	0	4	0
	126	28	1	2	1	1	0	0	1	5	1	1	0	0	2	6	12	1	1	4	15	0	1	1	1	20	1	1	1	1	2	8	2	89	8	1	2	1625	2	2	2	33	2	0	1	1	0	8	0
	127	32	2	1	1	2	0	0	2	9	1	1	0	0	2	3	14	1	1	4	40	0	2	2	2	25	2	1	1	1	2	8	1	145	10	1	1	1480	3	3	2	34	2	1	1	1	0	10	0
	128	33	1	1	1	1	0	0	1	5	0	1	0	0	2	4	13	2	1	4	15	0	1	2	1	15	1	1	1	1	2	8	1	140	14	1	1	1400	3	3	2	34	2	1	1	1	0	14	0
	129	28	1	1	1	3	0	0	1	5	0	0	0	0	2	8	22	1	0	3	15	1	1	2	1	20	2	1	3	1	2	7	2	152	14	2	4	2600	2	2	3	38	1	0	1	1	1	14	0
	130	35	1	2	1	1	0	0	1	6	1	1	0	0	2	3	12	1	0	3	20	0	2	1	1	20	2	1	1	2	2	8	1	145	14	1	1	1400	2	2	2	34	2	1	1	1	0	14	0
	131	25	2	1	2	1	0	0	2	8	1	0	0	0	2	3	15	1	1	3	20	1	1	1	2	25	1	1	1	1	2	8	1	165	10	2	1	1250	3	3	2	32	1	0	1	1	1	10	0
	132	33	1	1	1	3	0	0	1	3	0	0	0	0	1	3	12	1	1	3	20	1	1	2	2	25	2	1	2	1	2	7	1	246	13	2	4	3200	2	2	3	39	1	0	1	1	1	13	0
	133	28	2	2	1	1	0	0	2	8	0	0	0	0	2	4	12	1	1	3	15	1	1	2	1	20	2	1	1	1	2	8	2	189	10	2	1	1300	2	2	2	34	1	1	1	1	1	10	0
	134	34	1	1	1	1	0	0	1	5	0	0	0	0	2	2	13	1	1	3	20	1	1	1	2	25	2	1	2	1	2	7	1	178	14	2	4	2900	2	2	3	38	1	0	1	1	1	14	0
	135	19	1	1	1	1	0	0	1	3	1	1	0	0	2	4	15	1	0	3	15	0	1	2	2	25	2	1	3	1	2	7	1	118	5	1	2	2100	3	3	2	36	2	1	1	1	0	5	0
	136	34	1	1	1	1	0	0	1	4	0	1	0	0	2	4	14	1	1	3	30	0	2	1	1	15	2	1	2	1	2	7	1	118	11	1	2	2400	2	2	3	40	3	1	1	1	0	11	0
	137	24	1	1	1	1	0	0	1	4	1	0	0	0	2	3	22	1	1	3	15	0	1	2	1	15	2	1	2	1	2	8	1	147	10	1	1	1280	3	3	2	35	2	1	1	1	0	10	0
	138	31	1	2	1	1	0	0	2	9	0	1	0	0	2	3	18	1	1	3	15	0	1	1	1	20	2	1	3	1	2	8	1	152	12	2	2	1680	2	2	2	34	2	0	1	1	0	12	0
	139	26	1	1	1	1	0	0	2	11	1	0	0	0	2	6	17	1	1	3	30	1	2	1	2	25	1	1	2	1	2	9	2	263	13	2	1	1450	3	3	2	33	1	1	1	1	1	13	0
	140	19	2	2	1	1	0	0	1	5	0	0	0	0	2	5	15	2	1	3	15	1	1	2	1	10	2	1	3	1	2	7	1	243	13	2	2	1800	3	3	2	36	1	0	1	1	1	13	0
	141	31	1	1	2	2	0	0	2	10	1	1	0	0	2	3	13	1	1	2	20	0	1	2	1	15	2	1	1	1	2	8	1	78	11	1	1	1350	2	2	2	32	2	1	1	1	0	11	0
	142	23	2	1	1	2	0	0	1	3	0	0	0	1	1	3	20	1	1	3	20	1	1	1	1	15	2	1	2	1	2	7	1	259	13	2	4	2500	2	2	3	41	1	0	1	1	1	13	0
	143	35	1	2	1	1	0	0	1	6	0	1	0	0	1	2	14	2	1	3	15	0	1	2	1	10	2	1	1	2	2	7	1	236	7	2	4	3100	3	3	3	38	2	0	1	1	0	7	0
	144	25	2	2	1	1	0	0	2	8	0	0	0	0	2	3	16	1	1	1	15	1	1	1	2	30	2	1	2	1	2	7	1	216	11	2	4	3220	3	3	3	37	1	0	1	1	1	11	0
	145	27	1	1	1	1	0	0	1	7	1	0	0	1	2	3	12	1	0	1	15	1	1	2	2	30	2	1	3	1	2	8	1	236	14	2	2	2000	1	1	2	35	1	0	1	1	1	14	0
	146	26	1	1	1	1	0	0	1	3	0	1	0	1	2	4	14	1	1	1	15	1	1	1	2	25	2	1	3	1	2	7	1	250	14	2	4	2600	1	1	2	36	1	0	1	1	1	14	0
	147	28	1	2	2	1	0	0	2	11	1	0	0	0	2	4	13	1	1	1	15	1	1	1	2	25	2	1	1	1	2	8	1	230	12	2	1	1370	2	2	2	32	1	0	1	1	1	12	0
	148	25	2	2	1	2	0	0	1	7	0	1	0	0	2	4	15	1	0	1	15	1	1	2	1	20	2	1	3	1	2	8	1	280	13	2	2	2200	2	2	2	36	1	0	1	1	1	13	0
	149	30	1	1	1	1	0	0	2	8	0	0	0	0	2	4	14	1	0	3	20	1	1	1	1	10	2	1	3	1	2	8	1	260	14	2	4	2900	2	2	3	39	1	0	1	1	1	14	0
	150	35	1	2	2	1	0	1	1	5	1	0	0	0	2	3	18	1	1	1	30	0	2	1	1	15	2	1	1	2	2	7	1	138	14	1	1	1120	3	3	1	30	2	1	1	1	0	14	0
	151	4	2	1	1	1	0	0	1	4	0	1	0	0	2	3	17	1	1	2	15	0	1	2	1	15	2	1	1	2	2	8	1	142	13	1	1	1200	2	2	1	31	3	1	1	1	0	13	0
	152	21	1	1	2	1	0	1	2	9	1	0	0	0	2	4	18	1	1	2	15	1	1	1	1	20	2	1	2	1	2	9	1	163	10	2	2	1500	1	1	2	35	1	1	1	1	1	10	0
	153	26	2	1	1	1	0	1	2	8	0	0	0	0	2	5	15	1	1	1	30	1	2	2	2	25	2	1	1	1	2	9	1	158	14	2	4	2300	2	2	2	34	1	0	1	1	1	14	0
	154	22	1	2	1	1	0	0	2	11	0	1	0	0	2	2	11	1	1	2	20	0	1	1	1	10	1	1	2	1	2	7	1	96	8	1	4	2400	2	2	3	38	2	1	1	1	0	8	0
	155	28	1	1	1	1	0	0	1	5	1	0	0	1	2	5	14	1	1	1	15	1	2	1	2	25	2	1	3	1	2	9	1	280	14	2	1	1400	2	2	1	31	1	0	1	1	1	14	0
	156	36	1	1	1	1	0	0	1	7	0	0	0	0	2	2	22	1	0	1	25	1	2	2	1	20	2	1	3	2	2	9	1	97	10	1	4	2600	1	1	2	33	1	0	1	1	1	10	0
	157	32	1	2	1	1	0	0	1	6	1	1	0	0	1	2	14	1	1	3	15	0	2	2	1	10	1	1	1	1	2	9	1	132	8	1	4	3100	3	3	3	38	2	0	1	1	0	8	0
	158	37	1	1	1	1	0	0	1	5	0	1	0	0	1	4	18	1	1	1	20	0	1	2	1	15	2	1	2	2	2	7	1	110	5	1	4	3000	2	2	3	38	2	0	1	1	0	5	0
	159	29	1	2	1	1	0	0	2	10	1	0	0	0	2	4	13	1	1	1	20	1	1	2	1	20	2	1	2	1	2	9	1	230	14	2	1	1300	3	3	1	31	1	1	1	1	1	14	0
	160	30	1	1	1	1	1	0	1	4	0	0	0	0	2	6	13	1	0	3	15	1	1	1	1	20	2	1	3	1	2	8	2	180	12	2	4	3000	1	1	2	37	1	0	1	1	1	12	0
	161	20	1	2	1	1	1	0	1	3	1	0	0	0	2	5	23	1	0	1	35	1	2	2	2	25	2	1	2	1	2	8	1	76	13	1	4	2900	1	1	2	37	1	0	1	1	1	13	0
	162	28	2	2	1	1	0	1	1	7	0	0	0	0	2	4	12	1	1	1	15	1	1	1	2	25	2	1	2	1	2	9	1	135	13	1	1	1300	2	2	2	33	1	0	1	1	1	13	0
	163	20	1	1	1	1	0	0	2	8	1	1	0	1	2	3	16	1	1	1	20	0	1	1	2	25	2	1	3	1	2	8	1	129	14	1	1	1400	3	3	2	33	2	1	1	1	0	14	0
	164	33	2	1	1	1	0	0	2	8	1	0	0	0	2	2	14	1	1	1	30	1	2	2	1	20	2	1	2	1	2	9	1	250	11	2	2	1700	1	1	2	32	1	0	1	1	1	11	0
	165	34	1	1	1	1	0	0	1	5	0	0	0	1	2	2	14	1	1	1	40	1	2	1	1	20	2	1	2	1	2	8	1	247	13	2	2	2100	1	1	2	36	1	0	1	1	1	13	0
	166	35	1	2	2	1	0	1	1	5	1	0	0	0	2	4	10.5	1	1	1	20	1	1	2	2	30	2	1	1	2	2	7	1	158	14	2	1	1200	2	2	1	30	1	1	1	1	1	14	0
	167	32	2	2	1	2	1	0	1	7	0	1	0	1	1	4	16	1	1	1	15	1	1	1	2	30	2	1	2	1	2	6	1	230	14	2	3	4000	2	2	3	40	1	0	1	1	1	14	0
	168	25	1	2	1	1	0	0	1	6	1	0	0	0	2	2	16	1	0	1	20	1	1	1	2	25	2	1	3	1	2	7	1	87	12	1	4	2600	2	2	2	37	1	0	1	1	1	12	0
	169	27	2	1	3	1	0	1	2	9	1	0	0	0	2	2	9	1	1	3	30	0	2	2	1	10	1	1	1	1	2	8	1	125	14	1	1	1200	3	3	2	34	2	1	1	1	0	14	0
	170	30	2	2	1	1	0	0	1	4	0	0	0	1	2	2	19	1	0	1	15	1	1	1	1	20	2	1	3	1	2	7	1	230	12	2	2	1900	1	1	2	35	1	0	1	1	1	12	0
	171	19	1	1	1	1	0	0	2	10	1	0	0	0	2	3	15	1	0	1	30	1	2	1	1	15	2	1	3	1	2	9	1	240	13	2	2	1700	2	2	2	34	1	0	1	1	1	13	0
	172	22	1	2	2	1	0	0	1	4	0	1	0	0	2	3	14	1	0	3	30	1	2	1	2	25	2	1	3	1	2	7	1	156	14	2	2	1600	2	2	2	33	1	0	1	1	1	14	0
	173	27	2	2	1	1	0	0	2	12	1	0	0	0	2	4	12	1	1	3	15	0	1	2	1	20	2	1	1	1	2	7	1	110	14	1	1	1300	2	2	2	32	2	1	1	1	0	14	0
	174	25	1	1	1	1	0	0	1	5	0	0	0	0	2	2	16	1	0	3	15	1	1	2	1	20	2	1	3	1	2	9	1	123	14	1	2	1870	1	1	2	34	1	0	1	1	1	14	0
	175	39	1	1	1	1	0	0	1	3	0	1	0	0	1	4	18	1	1	3	30	0	2	2	2	25	2	1	1	2	2	6	1	238	7	2	4	3500	3	3	3	38	2	0	1	1	0	7	0
	176	26	1	1	1	1	0	0	1	6	0	0	0	0	2	2	18	1	0	1	30	1	2	1	2	30	2	1	3	1	2	9	1	243	14	2	2	1600	1	1	2	33	1	1	1	1	1	14	0
	177	18	2	1	2	2	0	1	1	4	1	0	0	0	2	2	11.5	1	1	3	15	0	1	2	1	20	2	1	2	3	2	7	1	120	14	1	1	1000	3	3	1	31	2	1	1	1	0	14	0
	178	31	1	2	1	1	0	1	2	9	0	1	0	0	2	3	13	1	0	3	15	1	1	1	1	15	2	1	3	1	2	9	1	175	14	2	2	2000	1	1	2	36	1	0	1	1	1	14	0
	179	40	2	1	1	2	0	0	2	10	1	0	0	1	2	3	18	1	1	1	15	0	1	2	1	20	2	1	2	2	2	8	1	156	14	1	4	3400	2	2	3	40	4	0	1	1	0	14	0
	180	25	1	2	1	1	0	0	1	4	0	1	0	1	2	3	22	1	0	1	15	1	1	2	1	20	2	1	2	1	2	7	1	180	14	2	4	2890	1	1	2	37	1	0	1	1	1	14	0
	181	25	1	1	1	1	0	0	2	8	0	0	0	0	2	3	16	1	0	1	30	1	2	1	1	15	2	1	2	1	2	8	1	178	14	2	2	1560	2	2	2	33	1	0	1	1	1	14	0
	182	35	1	2	1	1	0	0	1	6	0	1	0	0	1	2	15	1	1	1	20	1	1	2	1	20	2	1	2	2	2	7	1	165	14	2	4	2800	2	2	2	37	1	0	1	1	1	14	0
	183	24	1	1	1	1	0	0	1	5	1	0	0	0	2	4	16	1	1	3	20	0	1	1	2	25	2	1	1	1	2	8	1	135	5	1	1	1200	2	2	1	30	2	1	1	1	0	5	0
	184	32	1	1	1	1	0	0	1	4	0	1	0	0	1	3	16	1	1	3	15	0	1	2	2	25	2	1	1	1	2	6	1	95	4	1	2	2100	3	3	3	39	2	0	1	1	0	4	0
	185	23	1	1	1	1	0	0	2	12	1	0	0	1	2	4	20	1	1	3	30	0	2	1	1	20	2	1	1	1	2	9	1	87	3	1	1	1300	2	2	1	30	2	1	1	1	0	3	0
	186	32	1	1	1	1	0	0	1	7	0	0	0	0	2	2	14	1	0	1	30	1	2	1	1	15	2	1	3	1	2	8	1	235	12	2	2	2100	2	2	2	36	1	0	1	1	1	12	0
	187	24	1	1	1	1	0	1	1	7	0	0	0	0	1	2	16	1	0	1	15	1	1	2	1	20	2	1	3	1	2	8	1	245	12	2	2	1800	2	2	2	35	1	0	1	1	1	12	0
	188	20	1	2	2	2	0	1	2	13	1	0	0	0	2	4	12	1	1	3	20	0	2	2	1	10	1	1	1	1	2	7	1	125	9	1	1	980	3	3	1	29	2	1	3	1	0	9	0
	189	26	1	2	1	1	0	0	1	3	0	0	0	1	2	2	20	1	0	1	15	1	1	1	1	20	2	1	3	1	2	9	1	246	14	2	2	1700	2	2	2	35	1	0	3	1	1	14	0
	190	25	1	1	1	1	0	0	1	5	1	0	0	0	2	3	13	1	0	1	15	1	1	2	1	15	2	1	2	1	2	7	1	163	14	2	1	1400	1	1	1	31	1	1	3	1	1	14	0
	191	34	1	1	1	1	1	0	2	8	0	1	0	0	2	3	15	1	1	3	15	0	1	1	1	10	2	1	1	1	2	8	1	264	14	2	4	3000	2	2	3	38	2	0	3	1	0	14	0
	192	25	1	1	1	1	0	0	1	7	1	1	0	0	1	2	16	1	1	3	20	1	1	2	2	25	2	1	2	1	2	7	1	286	14	2	4	3200	2	2	2	37	1	0	3	1	1	14	0
	193	26	1	2	1	3	0	0	1	6	1	0	0	0	2	4	15	1	1	3	35	0	2	1	2	25	1	1	1	1	2	7	1	113	4	1	1	850	3	3	1	29	2	1	3	1	0	4	0
	194	20	1	1	1	1	0	0	2	12	1	0	0	0	2	3	16	1	0	3	15	0	1	1	1	10	1	1	1	1	2	8	1	93	5	1	1	1200	2	2	1	31	2	1	3	1	0	5	0
	195	37	2	1	1	1	0	0	1	4	0	1	0	0	1	3	13	1	0	3	20	1	1	2	2	25	2	1	2	2	2	7	1	165	14	2	4	3200	2	2	2	37	1	0	3	1	1	14	0
	196	31	1	2	1	2	0	0	1	4	0	0	0	1	2	3	22	1	0	3	35	1	2	2	1	20	2	1	3	1	2	9	1	158	14	2	2	1900	1	1	2	35	1	0	3	1	1	14	0
	197	32	1	1	1	1	0	0	2	11	1	0	0	1	2	2	16	1	1	1	15	1	1	2	1	10	2	1	3	1	2	8	1	235	14	2	2	1600	1	1	2	34	1	0	3	1	1	14	0
	198	23	2	1	2	1	0	1	1	5	0	1	0	0	2	2	25	1	1	1	15	0	1	2	2	25	2	1	1	1	2	8	2	145	5	1	2	1600	3	3	2	32	2	1	3	1	0	5	0
	199	31	1	1	1	1	0	0	1	7	1	1	0	0	2	3	20	1	1	1	30	0	2	1	2	30	2	1	1	1	2	8	1	92	3	1	1	1380	2	2	2	34	3	1	3	1	0	3	0
	200	31	2	1	1	1	0	0	1	7	0	0	0	0	2	3	13	1	1	1	15	1	1	2	1	20	1	1	2	1	2	9	1	236	14	2	1	1350	2	2	2	32	1	0	3	1	1	14	0
	201	24	2	1	1	1	0	1	2	9	0	0	0	0	2	2	18	1	1	1	35	1	2	1	2	25	2	1	2	1	2	8	1	283	12	2	4	2500	1	1	2	35	1	0	3	1	1	12	0
	202	33	1	2	1	1	0	0	1	3	1	1	0	0	1	3	13	1	1	1	20	1	1	2	2	30	2	1	2	1	2	7	1	230	14	2	4	3850	2	2	2	37	1	0	3	1	1	14	0
	203	35	2	1	1	1	0	0	1	5	0	1	0	0	2	3	21	1	0	1	15	0	1	1	2	25	2	1	1	2	2	8	1	150	5	1	2	1700	2	2	2	34	2	0	3	1	0	5	0
	204	23	1	2	1	1	0	0	2	8	0	0	0	1	2	4	13	1	1	1	15	1	1	2	2	30	2	1	3	1	2	9	1	156	14	2	2	1500	1	1	2	33	1	0	3	1	1	14	0
	205	5	2	1	1	2	0	0	1	6	1	0	0	0	2	2	16	1	1	1	15	0	1	2	1	20	2	1	1	2	2	8	1	132	6	1	1	1200	3	3	1	31	2	1	3	1	0	6	0
	206	7	1	1	1	1	0	0	1	7	0	0	0	0	2	2	13	1	1	1	15	1	1	2	1	10	2	1	2	1	2	8	1	162	14	2	1	1490	2	2	2	34	1	0	3	1	1	14	0
	207	23	1	1	2	1	0	0	2	12	1	1	0	0	2	3	12	1	1	1	30	0	2	1	1	10	2	1	1	1	2	8	1	123	5	1	1	1100	3	3	1	30	2	1	3	1	0	5	0
	208	24	1	2	2	1	0	0	1	7	0	0	0	0	2	3	14	1	0	3	20	1	1	2	2	25	2	1	2	1	2	8	1	130	14	1	2	1520	2	2	2	33	1	0	3	1	1	14	0
	209	34	1	2	1	1	0	0	1	4	1	0	0	0	2	4	13	1	1	3	10	1	1	1	1	20	2	1	2	1	2	8	1	247	11	2	1	1350	2	2	2	34	1	1	3	1	1	11	0
	210	22	1	1	2	1	0	0	2	13	0	0	0	1	2	4	10	1	0	3	30	0	2	2	2	25	2	1	1	1	2	8	1	68	9	1	1	1000	2	2	1	30	2	1	3	1	0	9	0
	211	36	2	1	1	2	0	0	1	5	0	0	0	0	2	3	22	1	1	3	25	1	1	1	2	30	2	1	2	2	2	7	1	263	14	2	4	3600	2	2	2	37	1	0	3	1	1	14	0
	212	21	1	1	1	1	0	0	2	9	1	0	0	0	2	3	12	1	1	4	15	1	1	1	1	20	1	1	1	1	2	8	1	178	14	2	1	1400	3	3	2	35	1	1	3	1	1	14	0
	213	32	1	1	1	1	0	1	1	4	0	0	1	0	2	4	14	1	1	1	15	1	1	2	1	20	2	1	3	1	2	9	1	258	12	2	1	1400	2	2	2	33	1	1	3	1	1	12	0
	214	20	1	1	1	1	0	0	2	10	0	0	0	0	2	4	18	1	0	1	15	1	1	1	1	20	2	1	3	1	2	8	1	132	13	1	2	2000	2	2	2	35	1	0	3	1	1	13	0
	215	41	2	2	1	1	1	0	1	3	1	1	0	0	1	6	16	1	1	3	20	0	1	1	2	25	2	1	1	2	2	7	2	136	8	1	1	1300	3	3	1	30	2	1	3	1	0	8	0
	216	19	1	2	2	1	0	1	1	5	1	0	0	0	2	4	18	1	1	3	15	0	1	2	2	25	2	1	2	1	2	8	1	165	14	2	1	1470	2	2	1	31	2	1	3	1	0	14	0
	217	31	2	2	1	1	0	1	1	6	0	1	0	0	2	5	18	1	1	3	20	0	1	2	1	20	2	1	1	1	2	9	1	213	12	2	1	1100	2	2	2	32	2	1	3	1	0	12	0
	218	37	2	1	1	1	0	0	2	8	1	0	0	0	2	3	13	1	1	2	20	1	1	1	1	10	2	1	3	2	2	8	1	158	14	2	2	2150	1	1	2	36	1	0	3	1	1	14	0
	219	32	1	1	1	1	0	0	1	5	0	0	0	0	2	4	15	1	1	1	15	1	1	2	2	25	2	1	2	1	2	8	1	163	14	2	1	1350	2	2	2	32	1	0	3	1	1	14	0
	220	28	1	2	1	1	0	1	1	7	0	0	0	0	2	2	15	1	0	1	15	1	1	1	1	20	2	1	3	1	2	9	1	235	12	2	4	2800	2	2	2	37	1	0	3	1	1	12	0
	221	27	1	1	3	1	0	0	2	8	1	1	0	0	2	3	14	1	1	2	30	0	2	2	1	10	2	1	1	1	2	7	1	132	6	1	1	1200	3	3	1	30	2	1	3	1	0	6	0
	222	21	1	1	1	1	0	1	1	5	0	0	0	0	2	3	20	1	1	1	20	1	1	1	1	20	2	1	2	1	2	9	1	240	14	2	2	1900	2	2	2	35	1	0	3	1	1	14	0
	223	23	1	2	1	1	0	0	1	6	0	0	0	0	2	3	16	1	1	2	15	1	1	2	1	20	2	1	2	1	2	8	1	235	14	2	1	1400	2	2	2	34	1	1	3	1	1	14	0
	224	30	1	2	1	1	0	0	1	4	0	0	0	0	2	2	18	1	0	1	15	1	1	2	1	20	1	1	3	1	2	9	1	243	10	2	2	1600	2	2	2	32	1	0	3	1	1	10	0
	225	26	1	2	1	1	0	0	1	5	1	0	0	0	2	7	20	1	1	2	30	0	2	2	1	20	2	1	3	1	2	8	2	258	14	2	1	1450	3	3	1	31	2	1	3	1	0	14	0
	226	25	2	2	1	1	1	0	1	5	0	1	0	0	1	3	15	1	1	2	20	1	1	1	1	10	2	1	2	1	2	7	1	235	10	2	4	3200	2	2	2	37	1	0	3	1	1	10	0
	227	27	1	2	2	1	0	0	2	9	1	0	0	0	2	4	14	1	1	1	40	1	2	2	1	20	2	1	2	1	2	8	1	236	8	2	1	1200	2	2	2	33	1	0	3	1	1	8	0
	228	23	1	1	1	1	1	0	1	4	0	0	0	0	2	8	15	1	1	2	20	0	1	1	1	15	2	1	3	1	2	8	2	210	14	2	4	2700	3	3	2	37	2	0	3	1	0	14	0
	229	28	1	2	1	1	0	0	1	6	1	0	0	1	2	3	20	1	1	1	20	1	1	1	1	20	2	1	2	1	2	8	1	167	13	2	2	2050	2	2	2	35	1	0	3	1	1	13	0
	230	27	1	2	1	1	0	0	1	7	1	0	0	0	2	2	18	1	1	2	20	1	1	2	1	20	2	1	1	1	2	8	1	185	9	2	4	2500	2	2	2	36	1	0	3	1	1	9	0
	231	32	1	2	2	1	0	0	1	6	0	1	0	0	2	3	17	1	1	2	15	0	1	1	1	15	2	1	1	1	2	8	2	158	7	2	4	2600	2	2	3	38	2	1	3	1	0	7	0
	232	28	2	1	1	2	0	1	1	5	1	0	0	0	2	3	20	1	1	2	15	1	1	2	1	10	1	1	2	1	2	8	1	176	9	2	1	1280	2	2	1	31	1	1	3	1	1	9	0
	233	28	2	2	1	1	0	1	2	9	1	0	0	0	2	2	15	1	0	2	15	1	1	1	1	20	2	1	3	1	2	9	1	243	10	2	2	2200	1	1	2	36	1	0	3	1	1	10	0
	234	25	1	1	1	1	1	0	1	3	1	1	0	0	1	3	16	1	0	1	40	1	2	1	1	20	2	1	2	1	2	7	1	259	14	2	4	2780	2	2	2	37	1	0	3	1	1	14	0
	235	34	2	2	1	2	0	0	1	4	0	0	0	1	2	3	20	1	0	1	20	1	1	2	1	15	2	1	1	1	2	9	1	238	9	2	2	1600	2	2	2	34	1	0	3	1	1	9	0
	236	35	1	1	2	2	0	0	1	6	1	1	0	0	2	4	13	1	0	1	15	0	1	2	1	15	2	1	2	2	2	7	1	110	7	1	1	980	3	3	1	29	2	1	3	1	0	7	0
	237	33	1	1	1	1	0	1	2	8	1	0	0	0	2	3	15	1	1	1	20	0	1	1	1	20	2	1	1	1	2	7	1	142	13	1	1	1400	3	3	1	31	2	1	3	1	0	13	0
	238	24	2	2	1	3	0	0	1	5	0	1	0	0	2	6	18	1	1	1	15	1	1	2	1	20	2	1	2	1	2	7	2	264	10	2	1	1000	2	2	1	31	1	0	3	1	1	10	0
	239	39	1	1	1	3	0	0	1	4	0	0	0	1	2	4	22	1	1	1	20	1	1	2	1	10	2	1	3	2	2	8	1	238	9	2	4	2600	2	2	2	36	1	0	3	1	1	9	0
	240	23	1	2	1	1	0	0	1	7	0	0	0	0	2	3	15	1	1	1	25	1	1	1	1	15	2	1	3	1	2	7	2	147	10	1	4	3100	1	1	2	37	1	0	3	1	1	10	0
	241	23	1	2	1	1	0	0	2	12	1	0	0	0	2	4	18	1	1	1	15	0	1	2	1	10	2	1	2	1	2	9	1	132	14	1	1	1300	2	2	1	30	2	1	3	1	0	14	0
	242	29	2	1	1	1	1	0	2	8	0	1	0	0	1	7	19	1	1	3	15	0	1	2	1	20	2	1	1	1	2	7	1	108	7	1	4	3900	2	1	3	38	2	0	3	1	0	7	0
	243	24	1	1	1	1	0	0	2	11	1	0	0	0	2	5	12	1	1	3	15	0	1	1	1	20	2	1	1	1	2	7	1	98	7	1	1	1380	3	3	2	32	2	1	3	1	0	7	0
	244	23	1	1	1	1	0	0	1	3	0	0	0	1	2	3	18	1	1	1	30	1	2	2	2	25	2	1	3	1	2	8	1	248	8	2	4	3800	3	3	2	33	1	0	3	1	1	8	0
	245	25	1	2	1	1	0	0	1	5	0	0	0	1	2	4	14	1	1	1	15	1	1	1	2	25	2	1	2	1	2	9	1	189	14	2	1	1300	2	2	2	32	1	0	3	1	1	14	0
	246	13	2	2	2	1	0	0	2	8	1	0	0	0	2	3	17	1	1	1	20	1	1	2	2	25	2	1	2	1	2	8	1	165	10	2	1	1200	2	2	1	30	1	1	3	1	1	10	0
	247	33	2	2	1	1	0	0	1	5	0	0	0	0	2	2	18	1	1	1	20	1	1	1	1	20	2	1	2	1	2	9	1	258	9	2	2	1500	2	2	2	33	1	0	3	1	1	9	0
	248	32	1	2	1	1	0	0	1	3	1	1	0	0	2	6	16	2	1	1	15	0	1	2	1	10	2	1	1	1	2	8	2	78	8	1	1	1400	3	3	1	30	2	1	3	1	0	8	0
	249	23	1	2	1	1	0	0	1	6	0	0	0	0	2	3	18	1	1	1	35	1	2	1	2	30	2	1	2	1	2	9	1	235	8	2	2	1600	2	2	2	33	1	1	3	1	1	8	0
	250	25	2	1	1	1	0	1	2	8	1	1	0	0	2	2	15	1	0	1	30	0	2	2	1	20	2	1	1	1	2	9	1	145	9	1	1	1400	2	2	1	30	2	1	3	1	0	9	0
	251	24	1	1	1	1	0	0	1	7	0	0	0	1	2	3	12	1	0	1	30	1	2	1	1	15	1	1	2	1	2	9	1	268	12	2	4	3000	2	2	2	36	1	0	3	1	1	12	0
	252	31	1	2	1	1	0	0	2	8	1	0	0	0	2	3	13	1	1	1	15	1	1	1	1	20	2	1	2	1	2	8	1	170	10	2	1	1450	2	2	2	34	1	1	3	1	1	10	0
	253	24	2	1	1	1	0	0	1	7	0	0	0	0	2	2	14	1	0	1	15	1	1	2	1	20	2	1	3	1	2	8	1	138	9	1	2	2200	1	1	2	35	1	0	3	1	1	9	0
	254	21	2	1	1	1	0	0	1	5	0	1	0	0	1	4	13	1	0	1	20	1	1	2	2	25	2	1	3	1	2	7	1	215	11	2	2	2600	1	1	3	38	1	0	3	1	1	11	0
	255	23	1	2	2	1	0	0	1	6	1	0	0	0	2	2	13	1	1	1	15	1	1	1	2	30	2	1	3	1	2	9	1	250	10	2	1	1350	2	2	2	32	1	1	3	1	1	10	0
	256	35	1	1	1	1	0	1	1	4	0	0	0	0	2	3	16	1	1	3	15	1	1	2	2	30	2	1	2	2	2	9	1	185	12	2	2	2300	2	2	2	35	1	0	3	1	1	12	0
	257	23	1	1	1	2	0	0	1	7	0	1	0	0	1	3	13	1	1	2	15	1	1	1	2	30	2	1	2	1	2	7	1	147	12	1	2	2400	2	2	3	38	1	0	3	1	1	12	0
	258	21	1	2	1	1	0	0	2	9	1	0	0	0	2	4	10	1	1	1	30	0	2	2	2	25	1	1	1	1	2	8	1	98	9	1	1	1120	3	3	1	31	3	1	3	1	0	9	0
	259	30	1	2	2	1	0	0	2	8	1	0	0	0	2	3	13	1	1	1	20	1	1	1	2	25	2	2	3	1	2	8	1	163	14	2	1	1100	2	2	1	30	1	1	3	1	1	14	0
	260	26	1	1	1	1	0	0	1	5	0	0	0	0	2	3	16	1	0	3	15	1	1	2	2	25	2	1	2	1	2	8	1	143	10	1	2	2300	2	2	3	38	1	0	3	1	1	10	0
	261	29	2	1	1	1	0	0	1	3	0	1	0	0	1	3	16	1	1	3	20	1	1	2	1	10	2	1	3	1	2	8	1	179	14	2	4	3400	1	1	3	39	1	0	3	1	1	14	0
	262	28	2	1	1	1	0	0	1	4	1	0	0	1	2	3	16	1	1	1	15	0	1	2	1	15	2	1	1	1	2	9	1	76	10	1	1	1490	2	2	1	31	2	1	3	1	0	10	0
	263	32	2	1	1	1	0	0	2	8	1	1	0	0	2	7	14	1	1	1	15	0	1	2	2	35	2	1	1	1	2	9	2	89	14	1	1	1350	3	3	1	31	2	1	3	1	0	14	0
	264	19	1	2	2	1	0	0	1	4	0	0	0	0	2	8	13	1	1	3	20	1	1	1	2	40	2	1	1	1	2	8	2	256	14	2	4	2680	2	2	3	38	1	0	3	1	1	14	0
	265	21	1	2	3	1	0	0	1	7	0	1	0	0	2	10	9	1	1	4	20	0	2	2	1	20	1	1	2	1	2	7	2	145	14	1	2	2300	3	3	3	39	2	1	3	1	0	14	0
	266	18	1	1	1	1	0	1	1	6	1	0	0	1	2	4	15	1	1	3	20	1	1	1	1	20	2	1	1	3	2	9	1	135	10	1	2	1510	1	1	1	30	1	0	3	1	1	10	0
	267	25	2	1	2	1	0	0	2	9	0	0	0	0	2	3	14	1	1	3	15	1	1	1	1	20	2	1	1	1	2	8	1	215	12	2	1	1200	2	2	1	30	1	1	3	1	1	12	0
	268	24	2	2	1	3	0	0	2	11	0	0	0	0	2	3	14	1	1	3	15	1	1	2	1	10	1	1	1	1	2	9	1	98	9	1	2	1700	2	2	2	32	1	0	3	1	1	9	0
	269	21	2	2	1	2	0	0	2	8	1	0	0	0	2	2	13	1	1	3	15	1	1	2	1	10	2	1	3	1	2	8	1	156	14	2	1	1250	2	2	2	32	1	0	3	1	1	14	0
	270	23	1	1	1	1	0	0	1	5	0	0	0	0	2	3	14	1	0	1	20	1	1	1	1	15	2	1	3	1	2	9	1	241	9	2	2	1600	1	1	2	34	1	0	3	1	1	9	0
	271	24	1	2	1	1	0	1	1	6	1	1	0	0	2	4	11	1	1	3	15	0	1	2	1	15	1	1	1	1	2	7	1	108	4	1	1	1350	2	2	1	29	2	1	3	1	0	4	0
	272	25	2	1	1	1	0	1	1	3	0	0	0	0	2	2	14	1	1	1	15	1	1	2	1	20	2	1	2	1	2	8	1	253	8	2	4	3000	2	2	3	38	1	0	3	1	1	8	0
	273	25	1	2	2	1	0	0	2	12	0	0	0	0	2	3	12	1	1	3	40	1	2	2	1	20	2	1	2	1	2	8	1	135	14	1	1	1050	2	2	2	35	1	1	3	1	1	14	0
	274	21	1	2	1	1	0	1	1	7	1	0	0	0	2	2	13	1	1	1	15	1	1	2	1	20	2	1	2	1	2	9	1	132	8	1	2	1500	1	2	2	33	1	0	3	1	1	8	0
	275	23	2	2	1	1	0	0	1	6	0	1	0	0	1	4	15	1	1	3	15	1	1	1	1	10	2	1	2	1	2	7	1	136	7	1	4	2900	2	2	3	41	1	0	3	1	1	7	0
	276	25	2	2	1	1	0	0	1	5	1	0	0	0	2	2	19	1	1	1	30	1	2	2	1	10	2	1	2	1	2	9	1	238	8	2	2	1800	1	1	2	35	1	0	3	1	1	8	0
	277	26	1	1	2	1	1	0	1	7	0	0	0	0	2	3	15	1	1	1	15	1	1	1	1	15	2	1	1	1	2	9	1	218	8	2	4	2800	2	2	3	38	1	1	3	1	1	8	0
	278	26	1	1	1	1	0	0	1	4	1	1	0	0	2	2	16	1	1	1	20	0	1	1	2	25	2	1	2	1	2	9	1	214	14	2	1	1400	2	2	2	35	2	1	3	1	0	14	0
	279	23	1	1	1	1	0	0	1	5	0	0	0	0	2	2	14	1	1	1	20	1	1	2	2	30	2	1	2	1	2	9	1	235	10	2	2	1800	2	2	2	34	1	0	3	1	1	10	0
	280	23	1	1	1	1	0	0	2	8	1	1	0	0	1	3	16	1	1	1	15	1	1	2	1	20	2	1	2	1	2	9	1	235	10	2	4	3500	2	2	3	39	1	0	3	1	1	10	0
	281	35	2	1	1	1	0	0	1	7	0	0	0	0	2	2	14	1	1	1	15	1	1	1	1	10	2	1	3	2	2	9	1	243	8	2	2	1800	2	2	2	34	1	0	3	1	1	8	0
	282	31	2	1	1	1	0	1	1	5	1	0	0	0	2	6	10	1	1	1	15	1	1	2	1	10	2	1	3	1	2	8	2	210	10	2	4	2900	2	2	3	39	1	0	3	1	1	10	0
	283	31	2	1	1	1	0	1	1	6	0	0	0	0	2	4	13	1	1	1	20	0	1	1	1	15	2	1	3	1	2	9	1	123	10	1	2	1980	2	2	2	35	2	1	3	1	0	10	0
	284	25	1	1	1	1	0	0	2	10	1	0	0	0	2	3	15	1	1	1	15	1	1	1	1	15	2	1	3	1	2	9	1	235	14	2	1	1200	2	2	2	34	1	0	3	1	1	14	0
	285	32	1	1	1	1	0	0	1	6	0	1	0	0	1	6	16	2	1	1	20	1	1	2	2	30	2	1	2	1	2	8	2	243	8	2	4	3100	3	3	3	38	1	0	3	1	1	8	0
	286	23	1	2	1	1	1	0	1	5	0	0	0	0	2	3	15	1	1	1	15	1	1	1	1	20	2	1	2	1	2	9	1	135	10	1	3	4000	2	2	3	38	1	0	3	1	1	10	0
	287	35	1	1	1	1	0	0	1	5	0	0	0	0	2	5	13	1	1	1	15	1	1	2	2	25	2	1	1	2	2	9	1	213	10	2	2	1800	2	2	2	34	1	0	3	1	1	10	0
	288	36	2	2	1	1	0	0	2	8	1	0	0	0	2	2	11	1	1	1	20	1	1	1	1	10	2	1	2	2	2	8	1	162	9	2	2	1600	2	2	2	32	1	0	3	1	1	9	0
	289	23	2	2	1	2	0	1	2	8	0	0	0	0	2	5	15	1	1	1	15	1	1	2	1	15	2	1	2	1	2	9	1	142	10	1	1	1380	2	2	2	32	1	0	3	1	1	10	0
	290	30	1	2	1	1	0	0	1	3	0	0	0	0	2	2	16	1	1	1	30	1	2	1	1	20	2	1	2	1	2	8	1	153	8	2	4	2700	2	2	2	37	1	0	3	1	1	8	0
	291	23	1	2	1	2	0	0	1	5	0	0	0	0	2	2	15	1	1	1	20	1	1	2	2	30	2	1	3	1	2	8	1	132	9	1	2	1600	2	2	2	34	1	0	3	1	1	9	0
	292	35	1	2	1	1	0	0	1	3	1	0	0	1	2	2	21	1	1	1	30	1	2	1	1	20	2	1	3	2	2	8	1	83	5	1	1	1480	1	1	2	37	1	0	3	1	1	5	0
	293	30	1	1	2	1	0	0	1	3	0	0	0	0	2	3	13	1	1	1	15	0	1	1	2	40	2	1	1	1	2	8	1	19	5	1	1	1225	1	1	2	32	2	1	3	1	0	5	0
	294	23	2	1	1	1	0	0	1	2	1	1	0	0	1	4	18	1	1	1	15	0	1	1	1	10	2	1	1	1	2	8	1	219	7	2	2	2400	2	2	2	36	2	1	3	1	0	7	0
	295	32	1	2	1	1	0	0	1	6	0	1	0	1	2	7	19	1	0	1	20	0	1	1	1	20	1	2	1	1	2	8	2	7	10	1	1	1450	3	3	1	31	2	0	3	1	0	10	0
	296	34	2	2	1	2	0	1	1	3	1	0	0	0	2	5	14	1	0	1	15	1	1	2	1	20	2	1	2	1	2	9	1	210	6	2	2	2000	2	2	3	38	1	0	3	1	1	6	0
	297	28	2	1	1	1	1	0	1	5	0	0	0	0	2	4	18	1	0	1	15	1	1	2	1	15	2	1	2	1	2	8	1	156	8	2	4	2500	1	1	2	37	1	0	3	1	1	8	0
	298	35	1	1	1	2	0	0	1	4	1	0	0	1	2	5	16	1	0	1	20	1	1	2	1	15	2	1	2	2	2	7	1	168	12	2	2	1800	2	2	2	35	1	0	3	1	1	12	0
	299	25	1	1	1	2	0	0	1	5	0	1	0	0	1	6	18	1	1	1	20	1	1	1	1	20	2	1	2	1	2	6	2	261	11	2	4	3200	2	2	2	37	1	0	3	1	1	11	0
	300	28	1	2	1	1	0	0	1	5	1	0	0	0	1	8	18	1	1	3	20	1	1	1	1	20	2	1	2	1	2	7	2	119	14	1	2	2000	2	2	2	36	1	1	3	1	1	14	0
	301	24	1	2	1	1	0	0	1	6	0	0	0	1	1	3	16	1	0	1	20	1	1	1	1	15	2	1	1	1	2	8	1	153	6	2	2	1920	1	1	2	35	1	0	3	1	1	6	0
	302	28	1	2	2	1	0	0	2	9	1	0	0	0	1	2	20	1	1	1	20	1	1	2	1	20	2	1	3	1	2	7	1	207	6	2	2	1670	1	1	2	33	1	0	3	1	1	6	0
	303	29	1	2	2	1	0	0	1	4	0	0	0	0	1	3	22	1	1	1	30	0	2	2	2	25	1	1	1	1	2	8	1	55	9	1	2	1700	2	2	3	38	2	1	3	1	0	9	0
	304	30	2	2	2	1	0	0	1	5	1	0	0	0	1	2	25	1	1	1	15	0	1	1	2	30	1	1	1	1	2	8	1	8	8	1	1	1000	2	2	1	29	2	1	3	1	0	8	0
	305	30	1	1	1	1	0	0	2	9	1	0	0	0	1	6	13	1	1	1	20	0	1	2	2	30	2	1	1	1	2	7	2	87	10	1	1	1100	3	3	1	29	2	1	3	1	0	10	0
	306	27	1	1	1	1	0	0	1	5	1	0	0	0	1	2	12	1	0	1	20	1	1	2	1	20	2	1	3	1	2	8	1	208	6	2	4	3200	2	2	3	38	1	0	3	1	1	6	0
	307	36	2	2	1	1	0	0	1	5	0	1	0	0	1	4	7	1	1	3	20	1	1	1	1	20	1	1	3	2	1	5	1	167	14	2	4	3000	2	2	3	39	1	0	3	1	1	14	0
	308	28	2	2	1	1	0	0	1	3	0	0	0	0	2	3	10	1	1	1	20	1	1	2	1	20	1	1	2	1	2	8	1	152	7	2	4	2600	2	2	2	35	1	0	3	1	1	7	0
	309	25	2	2	1	1	0	1	2	8	1	0	0	0	2	2	19	1	1	1	15	0	1	1	1	20	2	1	1	1	2	8	1	178	8	2	1	1200	3	3	1	31	2	1	3	1	0	8	0
	310	22	1	2	1	1	0	0	1	3	0	1	0	0	1	4	17	1	0	1	15	1	1	2	1	15	2	1	2	1	1	5	1	167	8	2	4	2510	2	2	3	39	1	0	3	1	1	8	0
	311	26	1	2	1	2	0	0	1	6	0	0	0	0	2	8	18	1	1	3	15	0	1	1	1	15	1	1	1	1	2	7	2	54	12	1	1	1145	3	3	1	31	2	1	3	1	0	12	0
	312	3	1	1	2	1	0	0	1	7	1	0	0	0	2	3	7	1	1	1	20	0	1	2	1	10	1	1	1	2	1	5	1	97	9	1	1	1175	2	2	1	30	2	1	3	1	0	9	0
	313	25	1	1	1	1	0	0	1	5	0	0	0	1	2	2	12	2	0	1	15	1	1	1	1	10	1	1	3	1	2	8	1	167	6	2	4	2830	2	2	3	39	1	0	3	1	1	6	0
	314	27	2	2	1	1	0	0	1	5	1	0	0	0	2	6	15	1	0	4	15	0	1	1	1	20	1	1	3	1	2	8	2	7	5	1	1	1460	2	2	2	33	2	0	3	1	0	5	0
	315	31	2	1	2	1	0	1	2	8	0	0	0	0	2	5	12	1	0	2	20	1	1	1	1	20	1	1	3	1	2	8	1	156	14	2	1	1345	2	2	2	32	1	0	3	1	1	14	0
	316	30	1	2	1	1	0	1	1	5	1	0	0	0	2	4	11	1	1	2	30	0	2	1	1	10	1	1	2	1	1	5	1	123	12	1	1	1000	3	3	1	29	2	1	3	1	0	12	0
	317	38	1	1	1	1	0	0	1	4	0	0	0	0	2	2	10	1	1	1	30	1	2	2	1	10	2	1	2	2	2	8	1	157	5	2	4	3100	2	2	3	37	1	0	3	1	1	5	0
	318	32	2	2	1	1	1	0	1	6	0	1	0	0	1	4	9	1	1	3	20	0	1	1	2	25	2	1	2	1	2	6	1	233	6	2	2	2100	2	2	2	33	2	0	3	1	0	6	0
	319	34	1	2	1	2	0	0	2	11	1	0	0	0	1	3	13	1	1	4	15	0	1	1	2	25	2	1	1	1	1	4	1	157	7	2	1	1300	3	3	1	31	2	1	3	1	0	7	0
	320	26	1	1	1	1	0	0	1	6	0	0	0	0	2	2	13	1	0	3	35	1	2	2	1	20	2	1	3	1	2	7	1	128	8	1	4	3425	2	2	3	39	1	0	3	1	1	8	0
	321	31	1	2	2	1	0	0	2	12	0	0	0	0	2	3	20	1	0	1	30	1	2	1	1	20	2	1	3	1	2	7	1	246	12	2	2	1800	2	2	2	34	1	0	3	1	1	12	0
	322	32	1	2	1	1	0	0	1	5	1	0	0	0	2	3	12	1	1	1	15	0	1	2	2	30	2	1	1	1	2	8	1	126	10	1	1	1120	2	2	2	32	2	1	3	1	0	10	0
	323	33	2	1	1	1	0	0	2	12	1	0	0	0	2	3	12	1	1	1	20	1	1	1	1	10	2	1	3	1	1	5	1	68	8	1	2	1545	2	2	1	31	1	1	3	1	1	8	0
	324	34	1	2	1	1	0	0	1	3	0	0	0	0	2	3	13	1	1	3	15	1	1	1	2	30	2	1	3	1	2	7	1	125	14	1	3	4100	2	2	3	39	1	0	3	1	1	14	0
	325	35	2	1	2	1	0	0	1	4	0	0	0	1	2	2	16	1	0	1	20	1	1	2	2	25	2	1	1	2	2	8	1	107	8	2	2	1700	2	2	2	33	1	0	3	1	1	8	0
	326	32	1	1	1	1	0	0	1	5	0	0	0	0	2	3	18	1	0	1	20	1	1	2	2	30	2	1	3	1	2	7	1	261	5	2	4	2650	2	2	3	38	1	0	3	1	1	5	0
	327	25	1	2	1	1	0	0	1	4	0	0	1	0	2	2	11	1	0	1	15	1	1	1	1	10	1	1	2	1	2	8	1	206	10	2	2	2400	1	1	3	38	1	0	3	1	1	10	0
	328	28	1	1	1	1	0	0	1	6	1	0	0	1	2	4	16	1	1	4	20	0	1	1	1	10	1	1	1	1	2	7	1	86	10	1	1	1400	3	3	1	30	2	1	3	1	0	10	0
	329	36	1	1	1	1	0	0	1	4	0	0	0	0	2	2	17	1	0	1	20	1	1	1	1	15	1	1	1	2	2	8	1	234	12	2	2	1735	2	2	2	36	1	0	3	1	1	12	0
	330	35	2	2	1	1	0	0	1	6	1	0	0	0	2	3	20	1	1	3	20	1	1	1	1	10	2	1	1	2	2	7	1	156	14	2	2	1680	2	2	2	35	1	1	3	1	1	14	0
	331	29	1	2	2	2	0	1	2	8	1	0	0	0	2	5	12	1	1	1	15	0	1	1	1	15	2	1	2	1	2	7	1	113	7	1	1	1420	3	3	1	31	2	1	3	1	0	7	0
	332	30	1	2	2	1	0	0	1	6	1	0	0	0	2	7	22	1	0	3	15	0	1	1	2	30	2	1	1	1	2	9	2	179	10	2	1	1425	2	2	1	30	4	1	3	1	0	10	0
	333	37	1	1	1	1	0	0	1	4	1	1	0	0	2	5	13	1	1	4	15	0	1	1	1	20	2	1	1	2	2	6	1	124	9	1	1	1360	1	1	1	31	2	1	3	1	0	9	0
	334	28	1	2	1	1	0	0	1	3	0	0	0	0	2	6	14	1	0	2	15	1	1	1	2	25	2	1	3	1	2	7	2	314	14	2	4	2975	1	1	2	36	1	0	3	1	1	14	0
	335	28	1	1	1	1	1	0	1	4	0	1	0	0	1	4	14	1	1	2	15	1	1	1	1	15	2	1	2	1	1	5	1	167	12	2	4	3400	1	1	3	40	1	0	3	1	1	12	0
	336	30	1	2	1	1	1	0	1	2	1	1	0	0	1	9	12	1	0	3	15	0	1	1	1	20	2	1	2	1	2	9	2	152	14	2	1	1410	3	3	1	31	2	1	3	1	0	14	0
	337	28	1	2	1	1	0	0	1	5	0	1	0	0	1	6	13	1	1	3	20	1	1	1	1	20	1	1	1	1	1	5	2	125	14	1	4	3400	2	2	3	38	1	0	3	1	1	14	0
	338	32	1	2	1	1	0	0	2	8	1	0	0	1	2	4	10	1	0	1	35	0	2	2	1	10	1	1	2	1	2	8	2	43	5	1	1	1300	3	3	1	30	2	1	3	1	0	5	0
	339	30	1	1	1	2	1	0	1	4	0	1	0	0	2	4	16	1	1	1	15	1	1	1	1	20	1	1	1	1	2	7	1	256	10	2	4	2800	2	2	3	38	1	0	3	1	1	10	0
	340	28	1	2	1	1	0	0	1	3	0	0	1	0	2	2	13	1	0	2	20	1	1	1	1	20	2	1	2	1	2	8	1	184	10	2	2	1600	2	2	3	38	1	0	3	1	1	10	0
	341	33	2	2	1	1	1	0	1	4	0	1	0	0	1	4	13	1	1	2	30	1	2	1	1	10	2	1	2	1	2	6	1	114	6	1	4	2920	1	1	3	40	1	0	3	1	1	6	0
	342	30	1	1	1	1	0	1	1	7	0	0	0	0	2	5	14	1	1	1	20	1	1	1	1	15	1	1	1	1	2	8	1	170	10	2	4	2700	2	2	3	41	1	0	3	1	1	10	0
	343	22	2	1	2	3	0	0	1	5	1	0	0	0	2	6	4	2	1	1	20	0	1	1	1	15	1	1	1	1	2	8	2	65	14	1	2	1800	3	3	1	30	2	1	3	1	0	14	0
	344	26	2	1	2	1	0	0	1	4	0	0	0	0	2	6	10	1	1	1	20	0	1	1	2	30	1	1	1	1	2	9	2	72	8	1	1	1470	3	3	1	31	2	1	3	1	0	8	0
	345	25	1	2	1	1	0	1	1	3	0	0	1	0	2	6	13	1	0	2	20	1	1	1	2	30	2	1	2	1	2	8	2	170	12	2	2	2100	2	2	2	36	1	0	3	1	1	12	0
	346	23	2	1	3	1	0	0	1	4	1	0	0	0	2	3	12	1	1	3	15	0	1	1	1	20	2	1	2	1	2	8	1	34	9	1	1	1300	3	3	1	30	2	1	3	1	0	9	0
	347	27	2	1	1	1	0	1	1	5	1	0	0	0	2	6	12	1	1	3	15	1	1	1	2	40	2	1	1	1	2	8	2	178	13	2	1	1400	2	2	1	31	1	0	3	1	1	13	0
	348	32	1	1	2	1	0	1	1	5	1	0	0	0	2	4	20	1	1	3	15	0	1	1	2	40	2	1	3	1	2	7	1	145	9	1	1	1400	3	3	1	30	2	1	3	1	0	9	0
	349	34	1	2	2	1	0	0	1	5	1	0	0	0	2	7	10	1	1	2	30	0	2	1	1	20	1	1	2	1	2	8	2	54	11	1	1	1230	2	2	1	31	2	1	3	1	0	11	0
	350	30	2	1	1	1	0	0	1	6	1	0	0	0	2	7	11	1	1	1	15	1	1	1	2	40	2	1	2	1	2	7	2	260	14	2	1	1400	2	2	1	30	1	1	3	1	1	14	0
	351	27	2	2	1	1	0	0	1	4	0	0	0	0	2	5	13	1	0	1	20	1	1	1	2	40	2	1	3	1	2	9	1	154	14	2	2	2100	2	2	2	32	1	0	3	1	1	14	0
	352	35	1	1	1	1	0	0	1	3	1	0	0	1	2	6	23	1	1	4	15	1	1	1	1	20	2	1	3	2	2	7	2	168	14	2	1	1300	2	2	1	30	1	0	3	1	1	14	0
	353	30	1	2	1	1	0	1	1	5	1	0	0	0	2	4	15	1	1	1	30	0	2	2	1	10	1	1	3	1	2	7	1	230	9	2	2	2300	3	3	2	34	2	1	3	1	0	9	0
	354	30	1	1	2	1	0	0	1	6	1	0	0	0	1	5	13	1	1	1	30	1	2	1	2	25	1	1	3	1	2	7	1	128	8	1	2	2200	1	1	3	38	1	0	3	1	1	8	0
	355	34	1	2	1	2	0	0	1	5	1	0	0	0	2	6	17	1	1	2	15	1	1	1	1	15	2	1	2	1	2	8	2	187	7	2	2	1760	2	2	3	39	1	0	3	1	1	7	0
	356	35	1	2	1	3	0	0	1	3	0	0	0	1	2	2	21	1	1	2	20	1	1	1	2	40	2	1	3	2	2	8	1	230	4	2	4	2600	1	1	3	37	1	0	3	1	1	4	0
	357	30	1	1	2	1	0	0	1	3	1	0	0	0	2	3	13	1	1	1	15	0	1	2	1	20	2	1	2	1	2	8	1	19	14	1	1	1410	1	1	2	32	3	1	3	1	0	14	0
	358	32	1	2	1	2	0	0	1	6	1	0	0	1	2	7	19	1	0	1	15	0	1	1	2	25	1	1	1	1	2	8	2	7	14	1	1	1400	2	2	2	37	3	1	3	1	0	14	0
	359	26	2	1	2	1	0	0	1	4	1	0	0	0	1	9	14	1	1	1	20	0	1	1	1	20	1	1	3	1	2	9	2	138	8	1	2	1500	3	3	1	31	2	1	3	1	0	8	0
	360	25	1	2	1	1	0	1	1	3	1	0	1	0	2	4	13	1	0	3	20	0	1	1	2	25	2	1	1	1	2	8	2	123	5	1	1	1300	2	2	2	32	2	1	3	1	0	5	0
	361	23	2	1	3	2	0	0	1	4	1	0	0	0	1	2	12	1	1	3	15	0	1	1	1	20	2	1	1	1	2	8	1	34	4	1	1	1300	3	3	2	32	2	1	3	1	0	4	0

## Sheet: ListVariables
Variable	code	agemom	modeofdelivery	sex	birthtype	feedingtype	MAS	Jaundice	agecat	age	HMD	PNA	anomaly	other	resustated	reintiation	hgb	mgt	filudbefornec	medication	fadvancement	survivalstatus	fadvancementcat_n	gimonitoring	startingvolumeoffeedingcat_n	startingvolumeoffeeding	takeblood	placeofbirth	typeofrispiratorysupportcat_n	agemomcat	APGARcat	Apgar1st5min	reintiationcat	plt	TimetoRFF	pltcat_n	wtcat	wt	stagecat_n	stage	GAcat	ga	survivaloutcomecat_n	RDS	name	@_st	@_d	@_t	@_t0
Question	code of participants	Age of the mother	mode of delivery	sex	birthtype	feeding type after 2nd intation	MAS	Jaundice	agecat	Age of participants	HMD	PNA	anomaly	other	Resustated	reintiation	hgb	mgt	filudbeforNEC	medication	F advancement	survival status of the neonate	fadvancementcat	GI monitoring	startingvolumeoffeedingcat	starting volume of 2nd feeding	take blood	place of delivery	typeofrespiratorysupport	agemomcat	APGARcat	APGAR at 5th min	reintiationcat	plt	reachFF	pltcat	wtcat	wt	stagecat	stage	GAcat	GA	survivaloutcomecat	RDS	Name	1 if record is to be used; 0 otherwise	1 if failure; 0 if censored	analysis time when record ends	analysis time when record begins
Subquestion
Scale	Scale	Scale	Nominal	Nominal	Nominal	Nominal	Nominal	Nominal	Nominal	Nominal	Nominal	Nominal	Nominal	Nominal	Nominal	Nominal	Scale	Nominal	Nominal	Nominal	Scale	Nominal	Nominal	Nominal	Nominal	Scale	Nominal	Nominal	Nominal	Nominal	Nominal	Nominal	Nominal	Scale	Nominal	Nominal	Nominal	Scale	Nominal	Nominal	Nominal	Scale	Nominal	Nominal	Nominal	Nominal	Nominal	Nominal	Nominal
Missings
Values/Labels			1 | svd	1 | male	1 | single	1 | breast milk	0 | no	0 | no	1 | 1-7day		0 | no	0 | no	0 | no	0 | no	1 | yes			1 | medical	0 | no	1 | ampi,genta,metri	1 | 15-20ml	0 | Censored	1 | 15-20ml	1 | yes	1 | 10-20ml		1 | yes	1 | institutional	1 | CPAP	1 | 19-34	1 | <5		1 | <5			1 | <150	1 | <1500g		1 | stage 1		1 | 29-31		1 | recovery	0 | no	1 | TGSTH
			2 | cs	2 | female	2 | twin	2 | formula	1 | yes	1 | yes	2 | >7		1 | yes	1 | yes	1 | yes	1 | yes	2 | no			2 | surgical	1 | yes	2 | ampi,ceftra,metri	2 | 30-40ml	1 | Event	2 | 30-40ml	2 | no	2 | >25		2 | no	2 | home	2 | INO2	2 | 35-45	2 | >5		2 | >5			2 | >=150	2 | 1500-2499g		2 | stage 2		2 | 32 -37		2 | death	1 | yes	2 | AH
					3 | triplet	3 | mixed														3 | vanco,cefta,metri									3 | off	3 | <18	19 | name						3 | >/=4000g		3 | stage 3		3 | >37		3 | aginest		3 | FHSH
																				4 | vanco,cipro,metri																	4 | 2500-3999g						4 | disapper

## Sheet: Source
#	Content	Reference	Text	Type / Range*		Comment
1	QUESTION	[...]	code of participants	Quantity
	VARIABLES	code		[1 to 361]
	VALUES
2	QUESTION	[...]	Age of the mother	Quantity
	VARIABLES	agemom		[3 to 41]
	VALUES
3	QUESTION	[...]	mode of delivery	Single
	VARIABLES	modeofdelivery		1 to 2
	VALUES	1	svd	1 to 1
		2	cs	2 to 2
4	QUESTION	[...]	sex	Single
	VARIABLES	sex		1 to 2
	VALUES	1	male	1 to 1
		2	female	2 to 2
5	QUESTION	[...]	birthtype	Single
	VARIABLES	birthtype		1 to 3
	VALUES	1	single	1 to 1
		2	twin	2 to 2
		3	triplet	3 to 3
6	QUESTION	[...]	feeding type after 2nd intation	Single
	VARIABLES	feedingtype		1 to 3
	VALUES	1	breast milk	1 to 1
		2	formula	2 to 2
		3	mixed	3 to 3
7	QUESTION	[...]	MAS	Single
	VARIABLES	MAS		0 to 1
	VALUES	0	no	0 to 0
		1	yes	1 to 1
8	QUESTION	[...]	Jaundice	Single
	VARIABLES	Jaundice		0 to 1
	VALUES	0	no	0 to 0
		1	yes	1 to 1
9	QUESTION	[...]	agecat	Single
	VARIABLES	agecat		1 to 2
	VALUES	1	1-7day	1 to 1
		2	>7	2 to 2
10	QUESTION	[...]	Age of participants	Quantity
	VARIABLES	age		[2 to 16]
	VALUES
11	QUESTION	[...]	HMD	Single
	VARIABLES	HMD		0 to 1
	VALUES	0	no	0 to 0
		1	yes	1 to 1
12	QUESTION	[...]	PNA	Single
	VARIABLES	PNA		0 to 1
	VALUES	0	no	0 to 0
		1	yes	1 to 1
13	QUESTION	[...]	anomaly	Single
	VARIABLES	anomaly		0 to 1
	VALUES	0	no	0 to 0
		1	yes	1 to 1
14	QUESTION	[...]	other	Single
	VARIABLES	other		0 to 1
	VALUES	0	no	0 to 0
		1	yes	1 to 1
15	QUESTION	[...]	Resustated	Single
	VARIABLES	resustated		1 to 2
	VALUES	1	yes	1 to 1
		2	no	2 to 2
16	QUESTION	[...]	reintiation	Quantity
	VARIABLES	reintiation		[2 to 10]
	VALUES
17	QUESTION	[...]	hgb	Quantity
	VARIABLES	hgb		[4 to 25]
	VALUES
18	QUESTION	[...]	mgt	Single
	VARIABLES	mgt		1 to 2
	VALUES	1	medical	1 to 1
		2	surgical	2 to 2
19	QUESTION	[...]	filudbeforNEC	Single
	VARIABLES	filudbefornec		0 to 1
	VALUES	0	no	0 to 0
		1	yes	1 to 1
20	QUESTION	[...]	medication	Single
	VARIABLES	medication		1 to 4
	VALUES	1	ampi,genta,metri	1 to 1
		2	ampi,ceftra,metri	2 to 2
		3	vanco,cefta,metri	3 to 3
		4	vanco,cipro,metri	4 to 4
21	QUESTION	[...]	F advancement	Single
	VARIABLES	fadvancement		1 to 2
	VALUES	1	15-20ml	1 to 1
		2	30-40ml	2 to 2
22	QUESTION	[...]	survival status of the neonate	Single
	VARIABLES	survivalstatus		0 to 1
	VALUES	0	Censored	0 to 0
		1	Event	1 to 1
23	QUESTION	[...]	fadvancementcat	Single
	VARIABLES	fadvancementcat_n		1 to 2
	VALUES	1	15-20ml	1 to 1
		2	30-40ml	2 to 2
24	QUESTION	[...]	GI monitoring	Single
	VARIABLES	gimonitoring		1 to 2
	VALUES	1	yes	1 to 1
		2	no	2 to 2
25	QUESTION	[...]	startingvolumeoffeedingcat	Single
	VARIABLES	startingvolumeoffeedingcat_n		1 to 2
	VALUES	1	10-20ml	1 to 1
		2	>25	2 to 2
26	QUESTION	[...]	starting volume of 2nd feeding	Quantity
	VARIABLES	startingvolumeoffeeding		[10 to 40]
	VALUES
27	QUESTION	[...]	take blood	Single
	VARIABLES	takeblood		1 to 2
	VALUES	1	yes	1 to 1
		2	no	2 to 2
28	QUESTION	[...]	place of delivery	Single
	VARIABLES	placeofbirth		1 to 2
	VALUES	1	institutional	1 to 1
		2	home	2 to 2
29	QUESTION	[...]	typeofrespiratorysupport	Single
	VARIABLES	typeofrispiratorysupportcat_n		1 to 3
	VALUES	1	CPAP	1 to 1
		2	INO2	2 to 2
		3	off	3 to 3
30	QUESTION	[...]	agemomcat	Single
	VARIABLES	agemomcat		1 to 3
	VALUES	1	19-34	1 to 1
		2	35-45	2 to 2
		3	<18	3 to 3
31	QUESTION	[...]	APGARcat	Single
	VARIABLES	APGARcat		1 to 19
	VALUES	1	<5	1 to 1
		2	>5	2 to 2
		19	name	19 to 19
32	QUESTION	[...]	APGAR at 5th min	Quantity
	VARIABLES	Apgar1st5min		[4 to 9]
	VALUES
33	QUESTION	[...]	reintiationcat	Single
	VARIABLES	reintiationcat		1 to 2
	VALUES	1	<5	1 to 1
		2	>5	2 to 2
34	QUESTION	[...]	plt	Quantity
	VARIABLES	plt		[5 to 314]
	VALUES
35	QUESTION	[...]	reachFF	Quantity
	VARIABLES	TimetoRFF		[2 to 14]
	VALUES
36	QUESTION	[...]	pltcat	Single
	VARIABLES	pltcat_n		1 to 2
	VALUES	1	<150	1 to 1
		2	>=150	2 to 2
37	QUESTION	[...]	wtcat	Single
	VARIABLES	wtcat		1 to 4
	VALUES	1	<1500g	1 to 1
		2	1500-2499g	2 to 2
		3	>/=4000g	3 to 3
		4	2500-3999g	4 to 4
38	QUESTION	[...]	wt	Quantity
	VARIABLES	wt		[850 to 4110]
	VALUES
39	QUESTION	[...]	stagecat	Single
	VARIABLES	stagecat_n		1 to 3
	VALUES	1	stage 1	1 to 1
		2	stage 2	2 to 2
		3	stage 3	3 to 3
40	QUESTION	[...]	stage	Quantity
	VARIABLES	stage		[1 to 3]
	VALUES
41	QUESTION	[...]	GAcat	Single
	VARIABLES	GAcat		1 to 3
	VALUES	1	29-31	1 to 1
		2	32 -37	2 to 2
		3	>37	3 to 3
42	QUESTION	[...]	GA	Quantity
	VARIABLES	ga		[29 to 41]
	VALUES
43	QUESTION	[...]	survivaloutcomecat	Single
	VARIABLES	survivaloutcomecat_n		1 to 4
	VALUES	1	recovery	1 to 1
		2	death	2 to 2
		3	aginest	3 to 3
		4	disapper	4 to 4
44	QUESTION	[...]	RDS	Single
	VARIABLES	RDS		0 to 1
	VALUES	0	no	0 to 0
		1	yes	1 to 1
45	QUESTION	[...]	Name	Single
	VARIABLES	name		1 to 3
	VALUES	1	TGSTH	1 to 1
		2	AH	2 to 2
		3	FHSH	3 to 3
46	QUESTION	[...]	[...]	Multiple
	VARIABLES	@_st	1 if record is to be used; 0 otherwise	[0 to 1]
		@_d	1 if failure; 0 if censored	[0 to 1]
	VALUES
47	QUESTION	[...]	[...]	Multiple
	VARIABLES	@_t	analysis time when record ends	[0 to 14]
		@_t0	analysis time when record begins	[0 to 14]
	VALUES
* -	A special column for quickly transforming this source into ready-to-use reports, using the N'table tabulation software.
